# Supplementary material for: Exosomal Serum Biomarkers as Predictors for Laryngeal Carcinoma
Source: Cancers (Basel). 2024 May 27;16(11):2028. doi: 10.3390/cancers16112028 (PMC11171163; doi:10.3390/cancers16112028)
Supplement: Supplementary file 1 [file cancers-16-02028-s001.zip]

Archive with 1 entries (1 files):
- cancers-2969668-supplementary.pdf
